# Supplementary material for: Impact of proton therapy on antitumor immune response
Source: Sci Rep. 2021 Jun 29;11:13444. doi: 10.1038/s41598-021-92942-1 (PMC8241828; doi:10.1038/s41598-021-92942-1)
Supplement: Supplementary file 2 — Supplementary Information 2. [file 41598_2021_92942_MOESM2_ESM.xlsx]

## Sheet: Data
	Row.names	baseMean	log2FoldChange	lfcSE	svalue	symbol	entrez	16.4Gy_01	16.4Gy_02	16.4Gy_03	16.4Gy_04	16.4Gy_05	16.4Gy_06	NI_13	NI_14	NI_15	NI_16	NI_17
1	ENSMUSG00000000204	218.595733799602	3.13805132974743	0.312429916697494	2.58101938235042e-12	Slfn4	20558	196.687583861918	265.325034283883	534.481882484518	279.388119294773	562.795515265422	366.395847799931	48.5647774214283	30.6692989088647	29.8323802583948	64.6066618707989	25.805970345693
2	ENSMUSG00000000386	124.062877950705	1.83287550854366	0.226734825565905	2.05674028618661e-05	Mx1	17857	141.937303048835	187.960361837347	208.488515042351	151.551117690613	251.647862525363	173.175853536221	39.4651487512346	46.8705502408673	32.2108555168703	76.3345225833321	55.0495666847173
3	ENSMUSG00000001270	115.650893680446	1.41490159148417	0.141817245177176	0.000253402118536379	Ckb	12709	174.502132676537	167.316017218868	165.374610699382	171.926368974431	147.396558530131	147.151844209142	65.6975376675455	55.6748033796565	41.77711730973	70.2528859460305	65.0899538734517
4	ENSMUSG00000001467	102.637221238511	-1.61452331287692	0.248185315067533	0.00150006591710692	Cyp51	13121	47.0414544976316	41.5617158230123	35.2009611446598	58.2160341896716	34.7513136229618	89.2612692620571	197.436862780675	176.879256850148	185.776951038413	139.217771710503	123.665842703885
5	ENSMUSG00000002307	248.194796496836	1.40433408037434	0.186493193108121	0.00372587549933813	Daxx	13163	290.800418409003	337.017677825352	426.586081659395	293.550023054675	407.781227905554	335.407490415899	84.0673909018247	116.810596953922	129.329517203167	187.692677215477	121.099659920928
6	ENSMUSG00000010307	129.647355653493	1.51689377199705	0.1655549671098	0.000147050486595514	Tmem86a	67893	156.179408745501	173.71025991513	240.544888290011	168.555263700423	204.087542580182	168.324771433479	49.5111878074256	57.9017955148428	58.487964233622	74.1558240541433	74.6620059136652
7	ENSMUSG00000015437	105.960511520361	2.34937310081011	0.250650990903475	1.02268894647398e-08	Gzmb	14939	199.804941914635	219.535665905011	102.925457008707	143.60908467276	191.489546124615	149.269136931576	28.5641468119763	41.1993545009458	16.710846923892	35.1264429730152	37.3310029568326
8	ENSMUSG00000017652	57.0579869081244	1.53919047121989	0.227137969682363	0.00190243278423366	Cd40	21939	85.3179044605996	92.494934236482	91.0090365571127	63.7935384343204	61.1943877072278	97.7235102216934	23.6712587398472	30.7457867425309	24.2068771481998	37.2557750409624	20.2248467003925
9	ENSMUSG00000017830	209.637288031579	1.34764993219258	0.13216901793114	0.000781222325165249	Dhx58	80861	290.447139303794	319.352567688684	261.737297574351	249.235117959517	329.533141078557	294.073997661431	93.1564630204558	123.567581423439	90.0179905521117	130.950394018954	123.938478066079
10	ENSMUSG00000020377	10.3332073038748	2.87013505769329	0.857594256675094	0.00317114164930955	Ltc4s	17001	5.38666365737229	11.1010694094656	32.1287942120043	15.6143570827422	27.6011978102516	13.0716382487925	0	0	3.7416081737741	5.01995174821994	0
11	ENSMUSG00000020638	227.832484766634	1.77597609321765	0.143539617604661	6.46917425390332e-09	Cmpk2	22169	272.223326975398	331.434913089605	380.477251189488	299.35414833195	423.292680907044	316.535262003839	99.9745138419171	94.6471657454161	84.5986625522033	86.8403729055099	116.779034890605
12	ENSMUSG00000020641	184.049076718176	2.59715467939425	0.261595931123394	2.28545830792116e-10	Rsad2	58185	245.803853040574	321.768889593714	422.236406642412	234.265579176728	301.3211575715	254.014685807973	29.6626466105437	32.8016099874057	65.0755868690109	81.0607717874711	36.5286568126002
13	ENSMUSG00000021403	19.4274896669539	1.94273645168313	0.376916163774854	0.00139512962922824	Serpinb9b	20706	39.2629798522209	30.9055063652686	23.1293161817318	22.9235158632575	39.0537890122571	23.2902199467707	5.71282936239526	7.79447247315191	4.177711730973	11.7088143243384	5.74323122412809
14	ENSMUSG00000022014	43.3309346125305	1.51843063768382	0.25777259863165	0.0042636293081552	Epsti1	108670	49.6987384973798	49.2578692564299	75.0579818380806	49.9278780541328	86.7240237843357	64.1659983017265	22.4724871925984	13.1404377046737	21.5693804645165	20.1507337998495	24.4747518441117
15	ENSMUSG00000022351	197.094714394097	-1.64865445675992	0.17262519029864	7.43795407508573e-06	Sqle	20775	96.6784832211805	77.7330437428176	68.8237817793386	124.419935501796	94.6890386864293	125.492555427346	346.805025000894	330.863732451909	368.264273990338	287.380746314738	246.891242218279
16	ENSMUSG00000022548	138.234425989834	2.55364123410087	0.274792667347443	2.17691245750501e-09	Apod	11815	220.003520978082	204.734755192743	189.574864915222	196.840591071111	305.337852283105	217.252693546915	26.4472490807251	14.6086822731598	38.0602119105899	47.8166840770334	59.9015805594933
17	ENSMUSG00000022584	22.2199946470994	2.81605508656826	0.762193765465945	0.00176974966682382	Ly6c2	100041546	12.2151492873576	18.1170209727437	49.7280297907234	46.5212527813166	59.2105833411639	38.1112690038067	0	0	2.0888558654865	12.6845488513666	5.74323122412809
18	ENSMUSG00000023043	12.9435014071931	-1.90421925873414	0.397826553072387	0.00263473208352897	Krt18	16668	4.36255331691343	3.19712134813123	5.78232904543295	6.06798949321521	3.77939893667004	8.46917088973482	19.9949027683834	21.1564252842695	27.1551262513245	15.6117524324512	26.8017457125978
19	ENSMUSG00000024030	263.235095404724	1.64100902173407	0.189279597906213	7.56299344540203e-05	Abcg1	11307	397.158677063034	385.984541068591	499.583739947433	294.306183260231	415.676216752997	306.606161205993	84.2285876639584	132.965410618241	89.1657541334568	135.088289346343	154.822488391683
20	ENSMUSG00000024675	49.8085211077541	2.25541358804086	0.456605654003364	0.000540375628166978	Ms4a4c	64380	66.7412016493366	62.635856851702	121.150502557769	65.2934620707624	92.6168360540738	62.553215381753	12.3641313411562	10.350387831182	7.50623522548832	41.3256341364845	5.35626908558709
21	ENSMUSG00000025498	856.767282418234	1.8238695138101	0.134041699432739	1.3385001936776e-10	Irf7	54123	1076.04343111903	1226.18822563171	1384.67827550616	1055.54898005995	1545.96767394033	1359.49872174068	357.866266176094	361.298698301757	276.712945477082	327.88438816193	452.752500485853
22	ENSMUSG00000025743	1047.24642644202	1.26513888080627	0.0775904572350905	6.53251811035338e-05	Sdc3	20970	1411.9297708568	1564.3268889562	1307.39661723476	1311.90455306444	1513.97295597669	1456.05065459322	604.876816378375	666.638035830521	550.691088529562	523.840534547039	608.08277489461
23	ENSMUSG00000025790	80.843816763745	1.86800008145161	0.318701645053283	0.000607596620150873	Slco3a1	108116	128.082577802263	213.848525016655	100.871732354292	91.8784562961332	122.582297433779	77.9813213111596	23.788543103616	28.7075776292913	15.3867992345478	42.1581661490545	43.9959880704032
24	ENSMUSG00000026822	13.3167454971529	2.28875934164892	0.655979931485204	0.0048364848398781	Lcn2	16819	30.2351160074226	24.1904986970001	11.4133179853998	7.31937697896944	28.0991687216039	27.4871817982437	2.81903440625038	8.79139502098744	2.35039563790262	0	3.77871521490251
25	ENSMUSG00000026896	264.371053833166	1.27496198598619	0.115058750227121	0.00163594413644426	Ifih1	71586	373.937790522462	324.521908513602	333.303370850092	325.179410001682	431.691410877667	382.869942080654	164.498130068379	153.365234417211	122.400480662102	137.294574476571	159.019339694403
26	ENSMUSG00000027322	1408.02524989054	1.31975933037087	0.156923279838922	0.0039884159409952	Siglec1	20612	1963.79650876175	2015.71149357209	2371.17747206668	1555.38913232114	2123.23191997252	1651.69018106393	545.371966907506	626.827608112015	836.535807618083	1017.54394500784	781.001713392418
27	ENSMUSG00000028037	225.89693659719	1.56372166212364	0.184171277041258	0.000176940408516084	Ifi44	99899	306.155141568274	316.236259134468	283.657062971887	296.706078287939	440.523925784596	305.477579234299	126.518467160683	77.742394885487	75.574104061116	142.856111935093	113.419177545254
28	ENSMUSG00000028211	34.879862358028	1.77925400402219	0.300988854926557	0.00111224593303029	Trp53inp1	60599	61.4218006196201	54.6704081729334	62.6689144511747	32.390092167865	60.499956175278	40.2421144997387	13.8359469517255	12.8232047478472	10.0076917084403	19.3604763600792	15.7578800836064
29	ENSMUSG00000028459	120.320603392268	1.42836517172542	0.168457800564955	0.00120554730717904	Cd72	12517	196.631412363948	169.699421591933	186.669732142448	119.047299509094	179.953171335193	165.814392923134	65.0371399698104	61.0403472116228	51.0620526055676	54.966232380279	73.6054352819213
30	ENSMUSG00000028859	98.0801184019408	1.74647866904025	0.262409797827389	0.000358244886994565	Csf3r	12986	187.61388619332	139.820340917637	193.122533766477	99.2293401107249	153.325172083787	100.541850568589	28.0998278887806	33.172631325547	42.7367989192149	63.8207298479696	37.398190799301
31	ENSMUSG00000029322	82.6117057942714	1.45266955245381	0.194812133986088	0.00232172174694157	Plac8	231507	107.967217139575	143.474310301142	113.632783746686	94.6642242081947	129.206601763618	113.468984887563	39.8591447238611	47.9605580644643	25.0344313850738	52.231713457585	41.2287940592209
32	ENSMUSG00000030107	207.647223936036	1.78398052457803	0.16695326988859	1.95762905270171e-07	Usp18	24110	297.526136213496	295.200871144117	358.504400816843	242.045358673807	361.562498274767	292.186395695851	58.0804318510185	94.647165745416	78.3320949557438	113.185205135271	92.8489047900709
33	ENSMUSG00000030114	8.69998951512008	2.84874637962135	0.727292341124974	0.00129525830880586	Klrg1	50928	8.72510663382687	22.3798494369186	5.78232904543295	17.5297474248439	22.6763936200202	10.5864636121685	0.952138227065877	0	4.177711730973	0.975734527028201	1.9144104080427
34	ENSMUSG00000031604	75.5908903933631	-2.21160386314998	0.242969851703584	4.92792424098906e-08	Msmo1	66234	22.079568003943	29.7210226576678	15.4478752054682	23.7015003504883	35.2646390562552	43.92400159486	113.544432342074	149.783152618596	140.418002258289	110.630460307659	146.985139931693
35	ENSMUSG00000031980	81.2718561040835	2.42747621403686	0.444231226276562	9.56410297012245e-05	Agt	11606	69.8008530706149	85.2565692834996	255.578943808136	95.73938978184	152.435757112358	125.978916984805	12.3777969518564	14.4754488787107	11.4887072601758	51.7139299324946	19.144104080427
36	ENSMUSG00000032661	642.529953307031	1.67319179375088	0.151740785789706	4.87547679214402e-07	Oas3	246727	907.868937234972	1040.57499986494	1027.26791169746	804.191496371224	1036.19583049435	809.441371569608	240.03353425416	323.389251498384	192.23899277638	361.145516288073	325.481644327782
37	ENSMUSG00000034459	152.277747841582	1.87121463603848	0.151354450111343	1.04352009202837e-09	Ifit1	15957	209.402559211845	225.929908601274	226.667298580972	201.592095385705	302.351914933603	203.260101353636	70.4582288028749	65.6962679879947	58.487964233622	59.5198061487202	51.6890810171528
38	ENSMUSG00000035042	35.3524558490584	1.86028024092156	0.30997678634249	0.000476049066257169	Ccl5	20304	53.6658256013008	51.5053729682604	61.0151748953416	46.0629264718597	67.2883474665866	40.8165435892413	7.72843766326703	13.5572515135837	6.72586635760766	23.0297444214792	17.4815233911141
39	ENSMUSG00000035692	130.300253244678	1.82945531899176	0.206630275959528	3.08565726249456e-06	Isg15	100038882	201.549963241401	223.798494369186	212.789708871933	159.116168933199	216.685539035749	154.56236873766	35.2291144014374	44.5398427037252	42.8215452424733	79.0344966892843	63.175543465409
40	ENSMUSG00000037731	312.843736533607	1.40502887267216	0.141171675681818	0.000304976938013138	Themis2	230787	424.912693067368	463.582595479029	463.742789443722	378.238011743748	524.076652551578	375.819458231982	145.677148741079	169.251402274156	116.975928467244	199.049843513753	179.954578356014
41	ENSMUSG00000037921	174.947597227396	1.64793807005727	0.130054445889443	7.13865461052262e-08	Ddx60	234311	215.226047497189	275.849579355372	279.661271685861	249.723977037949	270.378594198285	233.890303835674	92.2042064994126	79.5828117859394	61.9229836404838	92.0378943572886	73.9458996079062
42	ENSMUSG00000039146	55.1219875757828	1.81138220091785	0.217547182613965	1.58469269044066e-05	Ifi44l	15061	76.7809383776764	85.2565692834996	89.0478672996674	66.7478844253673	108.342769517874	67.7533671178785	26.6598703578446	24.4969134870489	17.7552748566353	22.4418941216486	21.0585144884697
43	ENSMUSG00000039450	40.859301105923	1.70352992460775	0.26831755324109	0.000864698769091935	Dcxr	67880	60.8827038837098	70.321145800006	57.1233198888485	60.1136269125475	66.8607166414421	46.4421896627291	7.78104901369122	13.8735783741448	26.6213423532951	22.4498111061407	16.9828285285985
44	ENSMUSG00000040483	136.747367595882	1.52562811478078	0.237384551852261	0.00298059898652553	Xaf1	327959	240.874516730773	229.615445058891	181.111589356771	169.711298084048	192.159979942998	162.113698251812	62.2958733811886	74.0538179140094	34.5280724639891	102.661500048516	55.0952523217049
45	ENSMUSG00000041827	330.914750604363	1.72211829311168	0.138062956108593	2.34884171290055e-08	Oasl1	231655	381.008964159519	537.832192544922	618.027919207826	396.818692293265	525.528238356228	456.330153611418	143.671958219022	146.652093472339	147.971766296381	138.05649309229	148.163785394785
46	ENSMUSG00000045322	141.218031143347	1.98522043505854	0.264108869362724	1.18462677793993e-05	Tlr9	81897	212.020091201993	213.141423208749	287.959986462561	157.767726823595	222.984537263532	200.084162269985	24.7555939037128	42.3128505685389	39.6882614442435	76.1072931081997	76.5764163217079
47	ENSMUSG00000045932	173.860411981126	1.88067564055297	0.180814204440454	1.08685165248447e-07	Ifit2	15958	189.350385538172	253.992214618371	284.58627163423	240.827593257283	341.748758207417	254.360706112134	67.339563040594	64.72728189829	53.6292569743288	96.9866841399412	64.9158163716231
48	ENSMUSG00000048458	51.7878444010237	1.78705355746489	0.229877569263613	5.56687541788556e-05	Inka2	109050	72.797634278565	85.3560527928155	92.3251240944961	67.9423022592982	96.7166848788155	47.4010907784911	21.7830982927383	19.5194035933311	20.4211871048455	22.4039656851749	22.9997446526895
49	ENSMUSG00000053835	197.203508740813	1.33792859687092	0.155596481564542	0.00336087109954984	H2-T24	15042	236.808040785721	270.572632538765	302.204146044956	269.302407667154	316.689653903504	246.137983855175	95.5505624953113	105.105190894762	69.5288671570077	129.894427672558	127.44468313403
50	ENSMUSG00000054203	15.9543102363386	2.04105879761626	0.395519198719978	0.000696253839819795	Ifi205	226695	18.3227239310364	26.6426779010936	35.8504400816843	22.2492948084558	18.8969946833502	26.4661590304213	6.66496758946114	5.56748033796565	4.177711730973	6.83014168919741	3.8288208160854
51	ENSMUSG00000054404	253.810259446454	1.45945236987251	0.211736136602311	0.00354571623902565	Slfn5	327978	250.787237910151	299.140627033754	458.546760621554	323.804679615901	468.56610829945	361.600350811078	148.672314672931	96.9812034651928	98.3163189618404	178.549386042905	106.947866476236
52	ENSMUSG00000057191	82.3025645130311	1.39703249236315	0.17741736214197	0.0028038992381317	AB124611	382062	124.349033355005	143.135821017754	104.085314196503	110.749279257301	110.156279631132	100.044002348315	36.9812809651275	44.0735477387931	30.4347516562814	49.0224461228216	52.2964533543085
53	ENSMUSG00000058258	34.1220310890112	-2.007501860998	0.322345577351958	0.000122033483325687	Idi1	319554	10.9719277073148	11.82967218886	14.8760597674258	16.9485954289187	7.52993130054465	18.9828622344437	90.1265110085786	57.2614473924139	62.5058449686382	48.419506810261	35.8899831717243
54	ENSMUSG00000059743	84.4867136161171	-1.67390772389405	0.295477518887457	0.00247891760296077	Fdps	110196	34.0279158719248	42.6282846417498	24.2857819908184	47.86969489092	26.4557925566903	65.6360743954448	156.150669238804	129.165543840803	171.286180969893	161.971931486681	69.8759798935585
55	ENSMUSG00000060183	35.604547575007	1.8597201777221	0.284010050814222	0.000208992423242997	Cxcl11	56066	66.7718888022786	59.9636886900742	39.4305492427487	51.1353215367524	55.7886541746676	49.1151206720498	10.4126602085518	18.7458284634371	9.99758968435067	21.0883592883363	9.20036256182939
56	ENSMUSG00000062488	69.381818722085	2.21229607848358	0.230068258723307	1.66990913066185e-08	Ifit3b	667370	89.8685983284168	86.3222763995434	135.306499663131	83.6034107954096	141.097560302348	114.33380701142	20.9470409954493	25.610409554642	18.7997027893785	21.4661595946204	25.8445405085764
57	ENSMUSG00000066677	33.8305621223315	1.64136685487003	0.320692026816561	0.00453959047739726	Ifi208	100033459	45.4959036494265	64.4609138553869	43.3376441294866	41.2593490099329	76.8083876806757	27.6667757005982	16.979294740435	14.6685800059525	9.77055613809741	17.336494737231	14.3522836984238
58	ENSMUSG00000068245	106.366185003566	1.64699567457656	0.186546050883449	4.55448444379407e-05	Phf11d	219132	150.888596817387	154.558134970564	174.818107227323	130.265657695578	193.952739918859	126.731235624434	43.1498223232512	43.7529115933205	34.8652850466674	65.5056575325691	51.5398862892776
59	ENSMUSG00000072501	14.5428511075417	8.37471102705089	2.81537915153204	0.000945131514102673	Phf20l1	239510	14.8326812775057	28.7740921331811	0	26.2946211372659	40.3135886578137	49.756378977192	0	0	0	0	0
60	ENSMUSG00000072620	129.727644979892	1.44444196171974	0.157859009086497	0.000414388369075598	Slfn2	20556	172.757111349772	181.170209727437	203.53798239924	146.980189946768	210.386540807965	185.263113212949	66.6496758946114	52.3343151768771	52.2213966371625	83.9131693244253	71.7903903016012
61	ENSMUSG00000073490	165.417906389669	1.56240507334443	0.160484970492544	3.6530399187159e-05	Ifi207	226691	247.725625287506	269.885238831214	202.177722295771	242.880115720324	266.434707274313	196.218692481864	86.7427611175401	101.43726093911	52.5952185273903	74.3938875384928	79.1057402728367
62	ENSMUSG00000074896	166.81519196266	2.22028957242322	0.17436162981447	1.2925439276564e-12	Ifit3	15959	241.685453757004	289.872335563899	244.01428571727	224.515611248963	342.665503591417	219.139796771888	67.6018141216773	56.7882994472496	36.5549776460138	57.5683370946638	54.5606966292169
63	ENSMUSG00000078616	26.7848752514977	2.47115580389362	0.341355823902829	9.67840089139022e-07	Trim30c	434219	38.3904691888382	52.2196486861435	45.102166554377	37.082158014093	57.9507836956073	27.5248053916382	6.66496758946114	6.68097640555878	10.4442793274325	6.83014168919741	5.74323122412809
64	ENSMUSG00000078763	28.6492568840681	1.73944791238745	0.313676045956967	0.0020376220593964	Slfn1	20555	29.6653625550113	38.3654561775748	60.1362220725027	37.082158014093	46.6125868855971	44.4631471711078	8.56924404359289	8.90796854074504	9.39985139468925	18.5389560135358	13.4008728562989
65	ENSMUSG00000079018	81.0816284234819	1.61121358186419	0.262361083162599	0.00218079105580556	Ly6c1	17067	116.709633948362	106.382400054107	115.441841918076	110.303657931288	133.926891318368	125.756719950852	35.4969337748553	61.1341118228172	13.5535256094029	30.1942201341612	42.9979761960115
66	ENSMUSG00000079339	32.0783491782395	3.09847561366822	0.49262823301887	1.51282313290662e-06	Ifit1bl1	667373	27.1559635847228	41.2733743251593	60.8662482976312	37.2304123709821	102.584758509814	55.2696925520712	1.91188970655999	8.94358232369526	2.09720659666132	10.7759890843252	4.75272360901208
67	ENSMUSG00000089722	53.3565413729221	2.0338424327821	0.291537674604264	2.81703973257053e-05	Cd300ld5	100043125	82.0160023579725	50.088234454056	87.8914014905808	78.2096423569961	110.862368808988	83.6330625361313	13.3299351789223	8.90796854074504	18.7997027893785	28.2963012838178	24.8873353045551
68	ENSMUSG00000090231	514.609859320542	1.43111249859096	0.166294167501124	0.00103000606706251	Cfb	14962	803.931407394246	826.562048220416	726.312577530057	647.595660650727	742.03192431155	604.063632178156	234.347149130082	224.851219391592	183.638677422567	384.140347545085	283.233808751486
